# Supplementary material for: Short-Term Exposure to Nitrogen Dioxide Modifies Genetic Predisposition in Blood Lipid and Fasting Plasma Glucose: A Pedigree-Based Study
Source: Biology (Basel). 2023 Nov 27;12(12):1470. doi: 10.3390/biology12121470 (PMC10740487; doi:10.3390/biology12121470)
Supplement: Supplementary file 1 [file biology-12-01470-s001.zip]

Archive with 1 entries (1 files):
- biology-2678865-supplementary.pdf
